# Supplementary material for: Effects of different soil types on gas exhange parameters and fruits of Hippophae rhamnoides ssp. mongolica “Ulanshalin” plants
Source: PeerJ. 2023 Apr 26;11:e15264. doi: 10.7717/peerj.15264 (PMC10148636; doi:10.7717/peerj.15264)
Supplement: Supplemental Information 1 [file peerj-11-15264-s001.xls]

## Sheet: Vegetation overview of the plot
							For trial planting	soil types	number	Base diameter/cm	Plant height/cm	Crown width EW/cm	Crown width SN/cm
		株高（cm）	冠幅（cm）		基茎(cm)	枝条数	Hippophae rhamnoides ssp. mongolica “Wulanshalin”	Loessial soil	1	2.4	122	102	109
	鄂尔多斯暖水乡								2	2.3	113	94	103
	乌兰沙林		东西	南北					3	2.5	103	117	123
		122	102	109	2.4
		113	94	103	2.3			Aeolian soil	1	3.6	250	156	185
		103	117	123	2.5				2	2.8	290	220	155
	合计								3	7.6	248	216	250
	均值
	磴口	250	156	185	3.6
		290	220	155	2.8
		248	216	250	7.6
	合计
	均值

## Sheet: Daily variation of the photosyn
	Time	soil types				Time	soil types				Time	soil types				Time	soil types
Pn		Loessial soil	Aeolian soil		Tr		Loessial soil	Aeolian soil		Gs		Loessial soil	Aeolian soil		Ci		Loessial soil	Aeolian soil
	1899-12-31 07:00:00					1899-12-31 07:00:00					1899-12-31 07:00:00					1899-12-31 07:00:00
		5.64215	6.00392				2.27809	2.40751				108.023	128.61				356.036	281.158
	1899-12-31 09:00:00					1899-12-31 09:00:00					1899-12-31 09:00:00					1899-12-31 09:00:00
		7.19069	11.136				2.80509	3.79426				157.958	187.561				297.006	346.857
	1899-12-31 11:00:00					1899-12-31 11:00:00					1899-12-31 11:00:00					1899-12-31 11:00:00
		4.57134	6.42003				2.58073	4.72185				73.3177	103.327				271.658	200.275
	1899-12-31 13:00:00					1899-12-31 13:00:00					1899-12-31 13:00:00					1899-12-31 13:00:00
		5.4544	10.0369				1.85544	4.486				64.3421	110.729				295.896	274.958
	1899-12-31 15:00:00					1899-12-31 15:00:00					1899-12-31 15:00:00					1899-12-31 15:00:00
		1.10659	1.89324				1.96869	2.10678				57.5031	80.3685				364.466	339.601
	1899-12-31 17:00:00					1899-12-31 17:00:00					1899-12-31 17:00:00					1899-12-31 17:00:00
		0.133075	1.65074				1.21033	2.25319				45.8868	81.6911				400.41	336.227
	1899-12-31 19:00:00					1899-12-31 19:00:00					1899-12-31 19:00:00					1899-12-31 19:00:00
																																													Tr
																																													Gs

## Sheet: Different soil physicochemical 
Soil Type	number	TK	TP	TN	SOM	AP	pH	AK
		（g/kg）	（g/kg）	（g/kg）	（g/kg）	（mg/kg）		（mg/kg）
Loessial soil	1	15.94	0.35	0.63	11.82	7.77	8.57	101.5
	2	15.91	0.19	0.49	9.45	6.33	8.6	125.35
	3	18.23	0.31	0.53	12.16	3.87	8.7	101.5
	4	20.59	0.24	0.37	5.84	8.8	8.69	77.66
	5	18.24	0.32	0.5	7.77	3.25	8.65	77.66
Aeolian soil	1	18.21	0.44	0.46	4.54	10.54	9.235	73.69
	2	17.1	0.37	0.61	4.99	11.42	9.36	93.56
	3	19.4	0.37	0.3	3.94	8.77	9.25	69.71
	4	19.32	0.38	0.09	1.92	9.66	9.19	73.69
	5	21.83	0.34	0.52	2.75	8.42	9.275	85.61
test：Tukey
degrees of freedom: 20
the exact p-value: 0.0001

## Sheet: Path analysis
Loessial soil		Pn	TN	AP	pH	AK
Pearson correlation analysis	Pn	1	0.552	0.289	-0.334	-0.335
	TN	0.552	1	-0.224	-0.641	0.398
	AP	0.289	-0.224	1	-0.281	0.035
	pH	-0.334	-0.641	-0.281	1	-0.52
	AK	-0.335	0.398	0.035	-0.52	1
aeolian soil		Pn	TK	TP	TP	SOM	AK
	Pn	1	-0.665	0.465	0.128	0.867	-0.33
Pearson correlation analysis	TK	-0.665	1	-0.564	-0.232	-0.875	0.21
	TP	0.465	-0.564	1	-0.129	0.504	-0.522
	TP	0.128	-0.232	-0.129	1	0.343	0.827
	SOM	0.867	-0.875	0.504	0.343	1	-0.078
	AK	-0.33	0.21	-0.522	0.827	-0.078	1
																															0
																															0
																															#DIV/0!	-1.063
																															1.063
